# Supplementary material for: Towards Aldehydomics: Untargeted Trapping and Analysis of Reactive Diet-Related Carbonyl Compounds Formed in the Intestinal Lumen
Source: Antioxidants (Basel). 2021 Aug 6;10(8):1261. doi: 10.3390/antiox10081261 (PMC8389236; doi:10.3390/antiox10081261)
Supplement: Supplementary file 1 [file antioxidants-10-01261-s001.zip]

Archive with 1 entries (1 files):
- antioxidants-1277153-supplementary.pdf
